# Supplementary material for: Cyclic Tetra-Adenylate (cA4) Recognition by Csa3; Implications for an Integrated Class 1 CRISPR-Cas Immune Response in Saccharolobus solfataricus
Source: Biomolecules. 2021 Dec 9;11(12):1852. doi: 10.3390/biom11121852 (PMC8699464; doi:10.3390/biom11121852)
Supplement: Supplementary file 1 [file biomolecules-11-01852-s001.zip]

Archive with 3 entries (3 files):
- Biomolecules_RevisedSupplemental.pdf
- SupplementalVideoS1.mp4
- SupplementalVideoS2.mp4
